# Supplementary material for: Combined Effect of CuO Nanoparticles and Lighting on the Growth and Antioxidant Potential of Lettuce in CEA
Source: Plants (Basel). 2026 May 12;15(10):1477. doi: 10.3390/plants15101477 (PMC13211064; doi:10.3390/plants15101477)
Supplement: Supplementary file 1 [file plants-15-01477-s001.zip]

Archive with 1 entries (1 files):
- plants-4290771-supplementary.xlsx
