# Supplementary material for: Combined Effect of CuO Nanoparticles and Lighting on the Growth and Antioxidant Potential of Lettuce in CEA
Source: Plants (Basel). 2026 May 12;15(10):1477. doi: 10.3390/plants15101477 (PMC13211064; doi:10.3390/plants15101477)
Supplement: Supplementary file 1 [file plants-15-01477-s001.zip › plants-4290771-supplementary.xlsx]

## Sheet: XLSTAT_20240523_150316_1_HID
	P-L	S-L	B-L	Ca-L	Cu-L	Fe-L	Mg-L	Mn-L	Na-L	Zn-L	Mo-L		P-L	S-L	B-L	Ca-L	Cu-L	Fe-L	Mg-L	Mn-L	Na-L	Zn-L	Mo-L		P-L	S-L	B-L	Ca-L	Cu-L	Fe-L	Mg-L	Mn-L	Na-L	Zn-L	Mo-L		P-L	S-L	B-L	Ca-L	Cu-L	Fe-L	Mg-L	Mn-L	Na-L	Zn-L	Mo-L		P-L
1. RM	0.561252	0.116064	0.00842443	9.38529	0.00693064	0.0665229	2.55524	0.053842	1.02052	0.0467879	0.00214631	8.64	0.549457	0.116697	0.0064736	9.68474	0.00840492	0.0623525	2.77531	0.0279172	1.18164	0.039895	0.00207599	CuO	0.539941	0.112175	0.00795802	9.17617	0.0133738	0.066508	2.59726	0.0293638	1.05168	0.0395961	0.00192004	1. RM*8.64	0.582809	0.118525	0.00831673	10.072	0.00787396	0.0684498	2.85985	0.0503529	1.1111	0.0480377	0.00229663	1. RM*CuO	0.556422
2. BRM	0.521125	0.110996	0.00510591	8.93807	0.00945093	0.060042	2.60652	0.00683386	1.17041	0.0303551	0.00170333	14.4	0.53292	0.110363	0.00705674	8.63862	0.00797665	0.0642125	2.38645	0.0327587	1.00929	0.037248	0.00177364	O	0.542436	0.114885	0.00557232	9.14719	0.00300773	0.060057	2.56451	0.0313121	1.13924	0.0375468	0.00192959	1. RM*14.4	0.539695	0.113603	0.00853212	8.69861	0.00598732	0.0645961	2.25064	0.0573312	0.929934	0.045538	0.00199598	1. RM*O	0.566081
																																				2. BRM*8.64	0.516106	0.114869	0.00463047	9.29751	0.00893588	0.0562551	2.69078	0.00548153	1.25218	0.0317524	0.00185534	2. BRM*CuO	0.523461
																																				2. BRM*14.4	0.526144	0.107123	0.00558135	8.57863	0.00996599	0.0638289	2.52225	0.00818619	1.08864	0.0289579	0.00155131	2. BRM*O	0.51879
[truncated: 34 more columns]

## Sheet: XLSTAT_20240523_170005_1_HID1
3.20685	0.401338	0.831968	4.28369	-2.84969	1.03702	-3.32515	0.373141	-4.22906	0.678292	4.50051	0.374015	3.41652	-2.6559	2.98621	-0.326125	-0.471303	-3.32847
3.28788	1.16967	1.0771	5.11198	-2.65017	1.08111	-2.53962	1.53296	-3.93632	0.298523	4.95008	0.87646	4.07602	-2.38372	2.75109	-0.719749	-2.72215	-5.69969
2.17314	3.33099	0.0826389	4.14554	-2.30211	1.38496	-1.58931	1.6945	-5.03286	0.023461	4.61927	0.267227	2.17489	-2.3451	2.90338	-0.255551	-2.72193	-5.44859
0.848124	3.71881
3.65827	-0.506831
1.18657	3.74518
2.73474	2.24452
1.89842	-2.43152
3.22963	1.85886
1.59067	3.21041
0.177254	1.16388
0.747169	-0.916192
0.797185	-0.049144
2.06763	0.259721
0.73941	-0.867936
1.81037	-1.48404
3.88857	-1.52376
4.02629	-0.208664
3.75843	-2.04582
0.0510593	4.46436
-2.46036	0.701418
-3.50641	-0.209421
-0.416401	4.56245
-2.71677	-0.898954
2.40378	1.74163
-0.559957	2.45405
-1.43656	-1.7718
-1.4865	-2.30643
-2.74386	3.72384
-0.825379	-4.22326
-3.08806	3.40654
-2.86578	1.49972

## Sheet: XLSTAT_20240523_170005_1_HID
0.831968	4.28369
1.0771	5.11198
0.0826389	4.14554
-2.84969	1.03702
-2.65017	1.08111
-2.30211	1.38496
-3.32515	0.373141
-2.53962	1.53296
-1.58931	1.6945
-4.22906	0.678292
-3.93632	0.298523
-5.03286	0.023461
4.50051	0.374015
4.95008	0.87646
4.61927	0.267227
3.41652	-2.6559
4.07602	-2.38372
2.17489	-2.3451
2.98621	-0.326125
2.75109	-0.719749
2.90338	-0.255551
-0.471303	-3.32847
-2.72215	-5.69969
-2.72193	-5.44859

## Sheet: Table S1
Table S1. Correlation matrix (Pearson’s) heat map.
			Strong negative				Not corelated				Strong positive
			-1	-0.8	-0.6	-0.4	-0.2	0	0.2	0.4	0.6	0.8	1
		Leaf fresh weight	Leaf dry weight	Root fresh weight	Root dry weight	Leaf area	Total Chl	Carotenes	Xanthophylls	Total proteins	GR	APX	MDHAR	DHAR	CAT	SOD	DPPH	ABTS	FRAP	Total phenolics	P	S	B	Ca	Cu	Fe	K	Mg	Mn	Na	Zn	Mo
LED	RB	-0.437685	-0.315231	0.129296	0.396028	-0.682437	0.0670053	-0.679847	-0.316859	0.118286	0.19826	-0.162937	-0.0645458	-0.254321	-0.166469	-0.490234	-0.880102	-0.72182	-0.927058	0.583359	0.537876	0.480946	0.656501	0.294319	-0.228654	0.410495	-0.0259288	-0.0874828	-0.356451	-0.43966	0.951795	0.610941
	WRB	0.437685	0.315231	-0.129296	-0.396028	0.682437	-0.0670053	0.679847	0.316859	-0.118286	-0.19826	0.162937	0.0645458	0.254321	0.166469	0.490234	0.880102	0.72182	0.927058	-0.583359	-0.537876	-0.480946	-0.656501	-0.294319	0.228654	-0.410495	0.0259288	0.0874828	0.356451	0.43966	-0.951795	-0.610941
DLI	DLI-8.64	-0.613769	-0.772306	-0.76142	-0.644081	-0.445848	-0.0382798	0.0905242	-0.149323	-0.18898	-0.207632	-0.0601488	-0.13751	-0.175523	-0.00830299	-0.0195526	-0.234131	-0.288639	-0.156942	-0.240418	0.221681	0.601113	-0.115362	0.688454	0.0388545	-0.117812	0.392992	0.663482	-0.418313	0.505556	0.153318	0.416977
	DLI-14.4	0.613769	0.772306	0.76142	0.644081	0.445848	0.0382798	-0.0905242	0.149323	0.18898	0.207632	0.0601488	0.13751	0.175523	0.00830299	0.0195526	0.234131	0.288639	0.156942	0.240418	-0.221681	-0.601113	0.115362	-0.688454	-0.0388545	0.117812	-0.392992	-0.663482	0.418313	-0.505556	-0.153318	-0.416977
CuO	0	0.315434	0.257593	0.406164	0.290745	0.367838	0.856377	-0.096299	0.79697	0.898526	0.0317605	-0.0503487	0.0337384	0.343407	-0.0182112	0.183451	0.352973	0.489053	0.247462	0.560729	-0.0334355	-0.257105	0.471962	0.0190701	0.940468	0.408601	-0.0497891	0.0558768	0.303686	-0.25683	0.118696	-0.013167
	CuO	-0.315434	-0.257593	-0.406164	-0.290745	-0.367838	-0.856377	0.096299	-0.79697	-0.898526	-0.0317605	0.0503487	-0.0337384	-0.343407	0.0182112	-0.183451	-0.352973	-0.489053	-0.247462	-0.560729	0.0334355	0.257105	-0.471962	-0.0190701	-0.940468	-0.408601	0.0497891	-0.0558768	-0.303686	0.25683	-0.118696	0.013167
LED*DLI	RB*DLI-8.64	-0.400096	-0.432616	-0.240886	-0.0986595	-0.503139	-0.0706155	-0.215462	-0.251516	-0.0695238	0.0529399	-0.055587	-0.0708581	-0.127109	-0.0231518	-0.154839	-0.625473	-0.585811	-0.626102	0.0581663	0.644205	0.547354	0.354429	0.691738	-0.0331908	0.377927	0.254436	0.5496	-0.304863	0.0529723	0.633107	0.59212
	RB*DLI-14.4	-0.105299	0.068618	0.390184	0.555953	-0.284872	0.147987	-0.569558	-0.114361	0.206109	0.175991	-0.132556	-0.0036729	-0.166555	-0.16907	-0.411234	-0.390782	-0.247675	-0.444373	0.615439	-0.0231189	0.00799527	0.403632	-0.351888	-0.230836	0.0960725	-0.284376	-0.650616	-0.106731	-0.560648	0.465931	0.113334
	WRB*DLI-8.64	-0.308623	-0.459167	-0.638327	-0.645061	-0.0116821	0.0264138	0.31999	0.0790935	-0.148691	-0.292692	-0.0138669	-0.0879242	-0.0755678	0.0135644	0.132261	0.355121	0.252519	0.444881	-0.335777	-0.38823	0.146752	-0.487638	0.10322	0.0780561	-0.513965	0.199353	0.216523	-0.178163	0.530793	-0.456071	-0.110636
	WRB*DLI-14.4	0.814019	0.823164	0.489028	0.187767	0.799693	-0.103785	0.465029	0.286784	0.012106	0.0637616	0.20201	0.162455	0.369232	0.178657	0.433812	0.661133	0.580967	0.625593	-0.337828	-0.232856	-0.7021	-0.270424	-0.443069	0.185971	0.0399654	-0.169413	-0.115507	0.589757	-0.0231173	-0.642967	-0.594817
LED*CuO	RB*0	-0.418492	-0.363174	-0.112101	0.067532	-0.470904	-0.425288	-0.203116	-0.585358	-0.559042	0.36892	0.0248737	0.106075	-0.196802	0.0523676	-0.124484	-0.659439	-0.601677	-0.617686	0.109585	0.385295	0.626595	0.337805	0.171455	-0.603755	0.0982362	0.0538355	-0.176319	-0.10537	-0.358607	0.511032	0.626356
	RB*CuO	-0.0869038	-0.00082377	0.261399	0.389762	-0.317107	0.502659	-0.581903	0.219481	0.695627	-0.139989	-0.213017	-0.180606	-0.0968619	-0.244589	-0.441589	-0.356816	-0.231809	-0.452789	0.56402	0.235791	-0.0712466	0.420256	0.168395	0.339728	0.375763	-0.0837755	0.0753024	-0.306224	-0.149069	0.588006	0.0790977
	WRB*0	0.05426	0.0657314	-0.356897	-0.403255	0.0461606	-0.56357	0.314313	-0.334904	-0.478487	-0.405593	0.033264	-0.145032	-0.19973	-0.031339	-0.087347	0.25186	0.0369669	0.331941	-0.757059	-0.346687	-0.329716	-0.88278	-0.193476	-0.482205	-0.570048	0.00365598	0.111798	-0.245296	0.655169	-0.648091	-0.611152
	WRB*CuO	0.451136	0.298266	0.207599	-0.054039	0.74185	0.486199	0.470707	0.700781	0.341902	0.176663	0.154879	0.219563	0.493394	0.22356	0.65342	0.764395	0.796519	0.738534	0.0834538	-0.274399	-0.225633	0.124718	-0.146374	0.746232	0.0960483	0.026284	-0.0107814	0.65689	-0.147493	-0.450947	-0.0943016
DLI*CuO	DLI-8.64*0	-0.252543	-0.346644	-0.29434	-0.295043	-0.141195	0.522474	-0.224742	0.43612	0.290613	0.35003	0.46436	0.456152	0.541573	0.495506	0.369401	0.0739313	0.18383	0.102291	0.292365	0.248093	0.23396	0.244811	0.447533	0.580711	0.0938675	0.137882	0.445752	-0.346907	0.14484	0.0685197	0.213038
	DLI-8.64*CuO	-0.456176	-0.545139	-0.584872	-0.448677	-0.373626	-0.566676	0.329271	-0.608543	-0.508827	-0.589783	-0.533814	-0.614934	-0.74425	-0.505094	-0.391979	-0.344283	-0.517122	-0.283512	-0.569975	0.00788174	0.460145	-0.378019	0.347424	-0.535845	-0.229905	0.315906	0.320371	-0.136118	0.438926	0.108517	0.268446
	DLI-14.4*0	0.616775	0.644086	0.763338	0.630766	0.565938	0.466385	0.113546	0.484142	0.746916	-0.313356	-0.522498	-0.417194	-0.145041	-0.516535	-0.15757	0.333647	0.38088	0.183454	0.35511	-0.286701	-0.53084	0.300164	-0.425513	0.505249	0.377944	-0.195374	-0.381231	0.697574	-0.441402	0.0685389	-0.228242
	DLI-14.4*CuO	0.0919446	0.247696	0.115874	0.112954	-0.0511169	-0.422183	-0.218074	-0.311719	-0.528701	0.553109	0.591952	0.575976	0.347718	0.526122	0.180148	-0.0632961	-0.0475882	-0.00223315	-0.0774988	0.0307262	-0.163265	-0.166955	-0.369445	-0.550114	-0.241906	-0.258415	-0.384892	-0.214548	-0.142363	-0.245575	-0.253242
LED*DLI*CuO	RB*DLI-8.64*0	-0.356542	-0.336518	-0.159787	-0.0656373	-0.337874	-0.284772	0.169044	-0.385753	-0.414315	-0.110445	-0.334245	-0.315678	-0.435147	-0.258853	-0.341968	-0.455347	-0.424945	-0.435296	-0.0829754	0.296884	0.468592	0.269165	0.248437	-0.384068	0.0680884	0.173606	0.106227	-0.0200109	-0.193801	0.407533	0.484353
	RB*DLI-8.64*CuO	-0.167307	-0.229909	-0.155606	-0.0635383	-0.320889	0.192314	-0.45115	0.0564406	0.323287	0.179759	0.261465	0.222903	0.268723	0.22854	0.139236	-0.363589	-0.342061	-0.384464	0.159133	0.546578	0.248062	0.194892	0.657261	0.340611	0.426734	0.159528	0.613368	-0.379148	0.263158	0.421398	0.290913
	RB*DLI-14.4*0	-0.191392	-0.138988	0.0130131	0.154057	-0.278683	-0.272061	-0.434986	-0.380661	-0.317643	0.593474	0.366812	0.454563	0.177473	0.327419	0.17898	-0.408061	-0.362835	-0.373444	0.226456	0.207585	0.351814	0.173126	-0.0239491	-0.406432	0.060533	-0.103119	-0.337083	-0.117951	-0.275725	0.261565	0.335739
	RB*DLI-14.4*CuO	0.0535233	0.22883	0.497858	0.573856	-0.0943017	0.465821	-0.31074	0.230927	0.587503	-0.363048	-0.540369	-0.459372	-0.395545	-0.548783	-0.717412	-0.103593	0.0385524	-0.208376	0.579343	-0.237855	-0.341346	0.355353	-0.436781	0.104197	0.0652554	-0.269216	-0.514774	-0.0217925	-0.458336	0.348482	-0.18735
	WRB*DLI-8.64*0	-0.240733	-0.377236	-0.60599	-0.521819	-0.151317	-0.457181	0.262072	-0.411016	-0.251896	-0.661762	-0.364681	-0.489459	-0.539304	-0.402469	-0.171253	0.0045753	-0.252126	0.064092	-0.663297	-0.286565	0.133879	-0.764109	0.206448	-0.317518	-0.369105	0.240012	0.313237	-0.15821	0.76849	-0.265452	-0.132875
	WRB*DLI-8.64*CuO	-0.16335	-0.223954	-0.229776	-0.322764	0.136022	0.491764	0.156893	0.514574	0.0572144	0.278538	0.346525	0.374339	0.440363	0.420229	0.344424	0.460388	0.582751	0.518394	0.223662	-0.221748	0.0582638	0.125641	-0.0713024	0.419718	-0.303833	0.0210017	-0.0297418	-0.0750602	-0.0735179	-0.331685	-0.0119815
	WRB*DLI-14.4*0	0.311776	0.463299	0.138702	-0.0061658	0.211756	-0.280706	0.14946	-0.0274754	-0.374589	0.130715	0.408234	0.299567	0.277797	0.361437	0.0568886	0.325187	0.300527	0.370521	-0.327925	-0.167355	-0.565578	-0.391721	-0.459767	-0.313836	-0.377262	-0.235225	-0.16686	-0.162959	0.0893277	-0.583099	-0.66731
	WRB*DLI-14.4*CuO	0.754025	0.614477	0.501586	0.252011	0.835288	0.14482	0.459406	0.402963	0.39044	-0.0472318	-0.143741	-0.0868634	0.205641	-0.12752	0.511104	0.54044	0.460136	0.448573	-0.114396	-0.137525	-0.353687	0.0376535	-0.120347	0.557329	0.429589	0.0134121	0.0156257	0.935131	-0.119595	-0.258743	-0.111488
Notes. RB – red-blue LEDs lamps, WRB – white-red-blue LEDs lamps, DLI – daily light integral, 0 – means plants treated with deionized water, CuO – sprayed with CuO nanoparticles, DW – dry weight. MDHAR - monodehydroascorbate reductase, DHAR -dehydroascorbate reductase, GR - glutathione reductase, APX - ascorbate peroxidase, SOD - superoxide dismutase, CAT - catalase,
DPPH (2-diphenyl-1-picrylhydrazyl), ABTS (2,20-azino-bis (3-ethylbenzothiazoline-6-sulphonic acid)) diammonium salt radical scavenging activities, and FRAP - Fe2+ reducing antioxidant power assay, P – phosphorus, Ca – calcium, K – potassium, Mg – magnesium, Na – sodium, Cu – copper, B – boron, Fe – iron, Mn – manganese, Zn – zinc, Mo – molybdenum.

## Sheet: Table S2
	Table S2. Factor loadings.
		F1	F2	F3	F4	F5
	Leaf fresh weight	0.793161	0.0234008	-0.0582209	0.185761	-0.461312
	Leaf dry weight	0.816077	0.167448	-0.0872581	-0.1161	-0.432839
	Root fresh weight	0.598613	0.611471	-0.0855068	-0.0840884	-0.417087
	Root dry weight	0.290439	0.713229	-0.139402	-0.154788	-0.383417
	Leaf area	0.875581	-0.169361	7.92551e-05	0.239691	-0.229561
	Total Chl	0.468702	0.555783	0.117972	0.267825	0.559543
	Carotenes	0.425715	-0.524318	-0.280863	0.259449	0.00343815
	Xanthophylls	0.753258	0.265882	0.169853	0.287676	0.431174
	Total proteins	0.417128	0.584485	-0.104145	0.495103	0.191848
	GR	0.0412806	0.222818	0.884367	-0.322487	-0.135864
	APX	0.112173	-0.193197	0.904138	-0.328308	-0.0167862
	MDHAR	0.14481	-0.0263395	0.922242	-0.337466	-0.0249494
	DHAR	0.446076	0.00387983	0.866579	-0.0781561	0.0133993
	CAT	0.112015	-0.18672	0.924774	-0.274816	-0.0105206
	SOD	0.387988	-0.320046	0.728372	0.231219	-0.132119
	DPPH	0.875691	-0.384105	0.0507437	0.13756	0.113621
	ABTS	0.920892	-0.13968	0.132055	0.0400307	0.231372
	FRAP	0.829734	-0.484195	0.0715882	0.0450604	0.176552
	Total phenolics	0.0712172	0.853654	0.206077	-0.105714	0.255871
	P	-0.560381	0.198768	0.505258	0.304241	-0.36738
	S	-0.826745	0.0377626	0.309696	0.165683	0.0747688
	B	-0.0162712	0.887609	0.206567	0.013066	0.100038
	Ca	-0.667673	-0.112336	0.362109	0.58463	0.00190557
	Cu	0.566134	0.275989	0.28301	0.62423	0.304751
	Fe	-0.0649866	0.493822	0.238064	0.630743	-0.32049
	K	-0.36492	-0.314937	0.246725	0.526507	-0.20093
	Mg	-0.407946	-0.410456	0.318875	0.674436	-0.0414576
	Mn	0.622741	0.0791701	-0.173847	0.44053	-0.384075
	Na	-0.289739	-0.795866	0.0208346	0.337424	0.0143859
	Zn	-0.651315	0.729154	-0.0250269	0.174765	-0.0392374
	Mo	-0.629944	0.357729	0.21892	0.23568	0.0223041
	Notes. MDHAR - monodehydroascorbate reductase, DHAR -dehydroascorbate reductase, GR - glutathione reductase, APX - ascorbate peroxidase, SOD - superoxide dismutase, CAT - catalase,
	DPPH (2-diphenyl-1-picrylhydrazyl), ABTS (2,20-azino-bis (3-ethylbenzothiazoline-6-sulphonic acid)) diammonium salt radical scavenging activities, and FRAP - Fe2+ reducing antioxidant power assay,
	P – phosphorus, Ca – calcium, K – potassium, Mg – magnesium, Na – sodium, Cu – copper, B – boron, Fe – iron, Mn – manganese, Zn – zinc, Mo – molybdenum.

## Sheet: Figure S1
	Figure S1. Image of the correlation matrix.
	Notes. MDHAR - monodehydroascorbate reductase, DHAR -dehydroascorbate reductase, GR - glutathione reductase, APX - ascorbate peroxidase, SOD - superoxide dismutase, CAT - catalase,
	DPPH (2-diphenyl-1-picrylhydrazyl), ABTS (2,20-azino-bis (3-ethylbenzothiazoline-6-sulphonic acid)) diammonium salt radical scavenging activities, and FRAP - Fe2+ reducing antioxidant power assay,
	P – phosphorus, Ca – calcium, K – potassium, Mg – magnesium, Na – sodium, Cu – copper, B – boron, Fe – iron, Mn – manganese, Zn – zinc, Mo – molybdenum.

## Sheet: Table S3
	Table S3. Technical specification of LEDs.
		Manufacturer:	JSC Elektros taupymo sprendimai @Ecolight, Vilnius, Lithuania
		Model:	LN-EN4/4M/HORTI
		Max wattage:	435 W
		LEDs in the modules:
			Waveband, nm	Peak wavelength, nm	max PPFD
	Hyper red	OSRAM - GH CSSPM1.24	635-666 nm	657 nm	312
	Deep Blue	OSRAM - GD CSSPM1.14	439-461 nm	455 nm	222
	White	OSRAM - GW CSSRM3.PM		*5000K	106
	Far Red	OSRAM - GF CSSPM1.24	720-740 nm	727 nm	7**
	*Color temperature
	** measured by Ocean optics, 2-3 camera calibration method

## Sheet: XLSTAT_20240523_151508_1_HID
	Lapų ŽM, g	Lapų SM, g	Šaknų ŽM, g	Šaknų SM, g	Lapų plotas	Chl a	Chl b	karotenai	ksantofilai	Baltymai, mg/g	GR	APX	MDHAR	DHAR	CAT	SOD	DPPH	ABTS	FRAP	TPC	P-L	S-L	B-L	Ca-L	Cu-L	Fe-L	Mg-L	Mn-L	Na-L	Zn-L	Mo-L		Lapų ŽM, g	Lapų SM, g	Šaknų ŽM, g	Šaknų SM, g	Lapų plotas	Chl a	Chl b	karotenai	ksantofilai	Baltymai, mg/g	GR	APX	MDHAR	DHAR	CAT	SOD	DPPH
2. WRB	16.5185	0.869629	2.03665	0.0642958	303.123	1.56957	1.58348	0.0929039	0.587108	5.05848	0.520048	4.46032	1.45465	483.075	5.92545	705.998	598.999	130.194	981.721	20.0262	0.521125	0.110996	0.00510591	8.93807	0.00945093	0.060042	2.60652	0.00683386	1.17041	0.0303551	0.00170333	14.4	17.2049	0.950383	2.55736	0.083025	290.996	1.62457	1.5703	0.0842757	0.576654	5.1768	0.53511	4.39173	1.46232	480.199	5.85961	646.074	533.492
1. RB	13.1061	0.758242	2.18783	0.0785583	233.167	1.68871	1.51757	0.0776753	0.547566	5.14957	0.534762	4.24288	1.44107	464.513	5.78685	581.171	420.498	97.1395	685.098	24.9934	0.561252	0.116064	0.00842443	9.38529	0.00693064	0.0665229	2.55524	0.053842	1.02052	0.0467879	0.00214631	8.64	12.4197	0.677488	1.66712	0.0598292	245.293	1.63371	1.53075	0.0863035	0.55802	5.03126	0.519701	4.31146	1.43339	467.388	5.85269	641.095	486.006
[truncated: 174 more columns]
